# Supplementary material for: A novel lncRNA n384546 promotes thyroid papillary cancer progression and metastasis by acting as a competing endogenous RNA of miR-145-5p to regulate AKT3
Source: Cell Death Dis. 2019 Jun 3;10(6):433. doi: 10.1038/s41419-019-1637-7 (PMC6547665; doi:10.1038/s41419-019-1637-7)
Supplement: Supplementary file 4 — Supplementary Table 3 [file 41419_2019_1637_MOESM4_ESM.xlsx]

## Sheet: Sheet1
Supplementary Table 3. Gapmers and shRNAs designed for silencing n384546
Gapmers designed for silencing n384546
Gapmer-n384546a	5'-AACACGTCTATACGC-3'
Gapmer-n384546b	5'-ACTTGAGAGAGAGGAT-3'
Gapmer-n384546c	5'-ATTGGGAACTGGACTA-3'
shRNAs designed for silencing n384546
n384546-sh1	5'-TTGGGAGAACTGGACTTATATTCAAGAGATATAAGTCCAGTTCTCCCATTTTTTC-3'
n384546-sh2	5'-TGAAGTAACTTAGGAGATGAACAAGTTTCAAGAGAACTTGTTCATCTCCTAAGTTACTTCTTTTTTC-3'
